# Supplementary material for: Clinical characteristics and surgical management of facial infiltrating lipomatosis: a single center experience
Source: Head Face Med. 2024 Feb 20;20:13. doi: 10.1186/s13005-024-00412-6 (PMC10877823; doi:10.1186/s13005-024-00412-6)
Supplement: Supplementary file 1 — Additional file 1. [file 13005_2024_412_MOESM1_ESM.xlsx]

## Sheet: Sheet1
Detailed clinical information of all patients
General information				Clinical presentation						Imagng findings										Genetic testing
Patient No.	Sex	Age	Side	Epidermal nevus	Teeth missing	Macrodontia	Hemimacroglossia	Enlarged lingual papilla	Lip thicken	Zygomatic bone	Maxilla	Mandible	Masseter	Medial pterygoid	Lateral pterygoid	Temporalis	Parotid gland	Submandibular gland	Hemimegalencephaly	Tissues	Gene	Exon	Base alteration	Protein alteration	Variant allelic fraction
1	F	7	R	V3	（+）	（+）	（+）	（+）	upper and lower lip	O	O	O	O,I	O,I	O,I	O,I	O,I	O	N	/
2	M	2	R	N	N	N	N	N	lower lip	N	N	N	O	N	N	N	O,I	N	Right	AT	PIK3CA	exon8	c.1252G>A	p.Glu418Lys	0.198
3	F	16	L	V3	N	N	（+）	N	upper and lower lip	O	N	N	O,I	N	O	N	O,I	N	N	AT	PIK3CA	exon10	c.1624G>A	p.Glu542Lys	11.29
4	M	5	R	V1	N	N	N	N	lower lip	O	N	N	I	N	N	N	N	N	N	AT	PIK3CA	exon8	c.1258T>C	p.Cys420Arg	0.0235
5	M	20	R	N	N	N	N	N	lower lip	O	N	N	O,I	N	N	N	O,I	N	N	AT	PIK3CA	exon21	c.3140A>G	p.His1047Arg	0.0799
6	M	14	R	V1V2V3	（+）	（+）	（+）	N	upper and lower lip	O	O	O	O,I	O,I	O,I	N	O,I	O,I	Right	EN	PIK3CA	exon8	c.1258T>C	p.Cys420Arg	0.2269
7	F	18	L	V3	N	N	（+）	N	N	O	O	O	O,I	O	O	N	O,I	N	N	AT	PIK3CA	exon10	c.1624G>A	p.Glu542Lys	0.0648
8	F	27	R	N	N	N	（+）	N	lower lip	O	O	N	O,I	O,I	O,I	N	O,I	I	N	AT	PIK3CA	exon21	c.3140A>G	p.His1047Arg	0.122
9	M	23	R	N	N	（+）	（+）	N	lower lip	N	N	N	I	N	O	O,I	O	O	N	AT	PIK3CA	exon8	c.1357G>A	p.Glu453Lys	0.2424
10	M	3	L	V2V3	N	N	N	N	lower lip	N	N	N	O	N	N	N	O	N	N	AT	PIK3CA	exon2	c.328_330delGAA	p.Glu110del	0.265
11	F	4	L	N	N	N	N	N	N	N	N	N	I	N	N	N	I	O	N	AT	Negative
12	F	17	L	N	（+）	（+）	（+）	（+）	lower lip	O	O	O	O,I	O,I	I	N	O,I	O,I	N	AT	PIK3CA	exon21	c.3140A>G	p.His1047Arg	0.0637
13	F	5	R	V2V3	N	N	（+）	N	lower lip	O	N	O	I	N	N	N	O	N	N	/
14	F	43	R	N	N	N	N	N	N	N	N	N	O	N	N	N	O	N	N	AT	PIK3CA	exon8	c.1357G>A	p.Glu453Lys	0.1226
15	M	4	L	V3	（+）	（+）	（+）	（+）	lower lip	O	O	O	O,I	O,I	O,I	O,I	O,I	O	N	/
16	F	3	L	N	N	（+）	（+）	（+）	N	N	N	N	O,I	N	N	N	O,I	O	N	AT	PIK3CA	exon8	c.1357G>A	p.Glu453Lys	0.2259
17	F	4	L	N	N	N	N	N	N	O	N	O	O,I	N	N	N	O,I	O,I	N	AT	PIK3CA	exon5	c.1035T>A	p.Asn345Lys	0.0791
18	M	2	R	N	（+）	（+）	（+）	N	upper and lower lip	O	O	O	O,I	O,I	O,I	N	O,I	O,I	N	AT	PIK3CA	exon20	c.3140A>G	p.His1047Arg	/
19	M	4	L	V1V2	（+）	（+）	（+）	N	upper and lower lip	O	N	O	O,I	O	I	N	O,I	O,I	Right	/
20	F	11	R	N	N	N	（+）	（+）	upper and lower lip	O	N	N	N	N	N	N	N	N	N	/
21	F	25	L	N	N	N	N	N	N	N	N	N	N	N	N	N	I	N	N	/
22	M	12	L	V2V3	N	N	N	N	N	O	O	O	O,I	I	I	N	O,I	N	N	/
23	F	27	R	N	N	N	N	N	N	N	N	N	N	N	N	N	N	N	N	AT	PIK3CA	exon2	c.328_330delGAA	p.Glu110del	0.1189
24	F	23	R	N	N	N	N	N	N	O	O	N	O,I	N	O	N	O,I	N	N	/
25	M	13	R	N	N	N	N	N	lower lip	O	N	N	O,I	N	N	N	O,I	N	N	/
26	F	11	R	N	（+）	（+）	N	N	lower lip	O	O	N	O,I	N	N	N	O	N	N	/
27	M	1	L	V3	（+）	（+）	（+）	N	lower lip	O	O	O	O,I	N	I	N	O,I	N	N	AT	PIK3CA	exon2	c.328_330delGAA	p.Glu110del	14.11
28	F	3	L	V2V3	（+）	N	（+）	N	lower lip	N	N	O	N	N	N	N	N	N	N	/
29	F	3	R	N	N	（+）	N	N	N	N	N	N	N	N	N	N	N	N	N	/
30	F	7	L	V2V3	（+）	（+）	（+）	N	upper and lower lip	O	O	N	O,I	O	I	N	O,I	O,I	N	/
31	M	9	L	V3	N	（+）	N	N	lower lip	N	N	N	O,I	N	N	N	O,I	N	N	/
32	M	21	R	V3	N	N	N	N	N	N	N	N	I	N	N	N	O,I	N	N	/
33	M	8	L	N	N	N	N	N	N	O	N	N	N	N	N	N	N	N	N	/
34	M	2	R	V2V3	N	N	（+）	N	lower lip	N	N	O	N	N	N	N	O	N	Right	EN	GNAQ	exon4	c.548G>A	p.Arg183Gln	0.0705
35	F	15	R	N	N	N	N	N	lower lip	O	N	O	O,I	O	N	N	I	N	N	EN	PIK3CA	exon10	c.1633>A	p.Glu545Lys	0.1053
36	M	24	R	N	N	N	（+）	N	lower lip	O	N	O	N	N	N	N	O,I	N	N	AT	PIK3CA	exon21	c.3139C>T	p.His1047Tyr	0.0263
37	F	4	R	N	N	N	（+）	（+）	lower lip	O	N	N	O	N	N	N	O,I	N	N	/
38	F	3	R	N	N	（+）	（+）	N	upper lip	O	N	N	I	N	N	N	O	N	N	/
39	M	18	R	N	N	N	N	N	N	O	N	N	O,I	N	N	N	O	N	N	AT	PIK3CA	exon8	c.1258T>C	p.Cys420Arg	0.0188
Abbreviation: M: male F: female L: left R: right N: no abnormalities O: overgrowth I: inflitrated AT: adipose tissues EN: epidermal nevus
